# Supplementary material for: Not urbanization level but socioeconomic, physical and social neighbourhood characteristics are associated with presence and severity of depressive and anxiety disorders
Source: Psychol Med. 2018 Mar 15;49(1):149–61. doi: 10.1017/S0033291718000612 (PMC6316373; doi:10.1017/S0033291718000612)
Supplement: Supplementary file 1 [file S0033291718000612sup001.zip]

Archive with 3 entries (2 files):
- S0033291718000612sup001/SupplTable1.docx
- S0033291718000612sup001/SupplTable2_cleancontrols.docx
- S0033291718000612sup001/
